# Supplementary material for: Intravenous Idursulfase for the Treatment of Mucopolysaccharidosis Type II: A Systematic Literature Review
Source: Int J Mol Sci. 2024 Aug 6;25(16):8573. doi: 10.3390/ijms25168573 (PMC11354461; doi:10.3390/ijms25168573)
Supplement: Supplementary file 1 [file ijms-25-08573-s001.zip]

Archive with 1 entries (1 files):
- ijms-3104642-supplementary.pdf
